# Supplementary material for: Green Extraction Processes for Complex Samples from Vegetable Matrices Coupled with On-Line Detection System: A Critical Review
Source: Molecules. 2022 Sep 23;27(19):6272. doi: 10.3390/molecules27196272 (PMC9571248; doi:10.3390/molecules27196272)
Supplement: Supplementary file 1 [file molecules-27-06272-s001.zip]

Archive with 1 entries (1 files):
- molecules-1903554-supplementary.pdf
